# Supplementary material for: One year of laboratory-based COVID-19 surveillance system in Belgium: main indicators and performance of the laboratories (March 2020–21)
Source: Arch Public Health. 2021 Oct 27;79:188. doi: 10.1186/s13690-021-00704-2 (PMC8548266; doi:10.1186/s13690-021-00704-2)
Supplement: Supplementary file 1 — Additional file 1. Turnaround time between sampling and test result. Weekly number of tests with a test result within different timeframes after the date of sampling. [file 13690_2021_704_MOESM1_ESM.xls]

## Sheet: Sheet1
Week	Delay	Count_tests
2020-W10	Later	705
2020-W10	Day_+2	909
2020-W10	Next_Day	1708
2020-W10	Same_Day	796
2020-W11	Later	474
2020-W11	Day_+2	1089
2020-W11	Next_Day	3919
2020-W11	Same_Day	3067
2020-W12	Later	1765
2020-W12	Day_+2	1072
2020-W12	Next_Day	5921
2020-W12	Same_Day	6135
2020-W13	Later	613
2020-W13	Day_+2	953
2020-W13	Next_Day	10696
2020-W13	Same_Day	11710
2020-W14	Later	713
2020-W14	Day_+2	1588
2020-W14	Next_Day	15812
2020-W14	Same_Day	16131
2020-W15	Later	2675
2020-W15	Day_+2	7107
2020-W15	Next_Day	19334
2020-W15	Same_Day	18974
2020-W16	Later	8768
2020-W16	Day_+2	10679
2020-W16	Next_Day	19611
2020-W16	Same_Day	19525
2020-W17	Later	6629
2020-W17	Day_+2	32998
2020-W17	Next_Day	37710
2020-W17	Same_Day	21158
2020-W18	Later	13404
2020-W18	Day_+2	60584
2020-W18	Next_Day	37772
2020-W18	Same_Day	20832
2020-W19	Later	19335
2020-W19	Day_+2	36441
2020-W19	Next_Day	57707
2020-W19	Same_Day	23242
2020-W20	Later	5250
2020-W20	Day_+2	22945
2020-W20	Next_Day	52939
2020-W20	Same_Day	26807
2020-W21	Later	4678
2020-W21	Day_+2	11022
2020-W21	Next_Day	33528
2020-W21	Same_Day	26075
2020-W22	Later	1696
2020-W22	Day_+2	6048
2020-W22	Next_Day	40724
2020-W22	Same_Day	28133
2020-W23	Later	1113
2020-W23	Day_+2	4508
2020-W23	Next_Day	30608
2020-W23	Same_Day	29928
2020-W24	Later	1390
2020-W24	Day_+2	4518
2020-W24	Next_Day	36404
2020-W24	Same_Day	31839
2020-W25	Later	1737
2020-W25	Day_+2	6777
2020-W25	Next_Day	36991
2020-W25	Same_Day	30541
2020-W26	Later	1495
2020-W26	Day_+2	7996
2020-W26	Next_Day	39418
2020-W26	Same_Day	31072
2020-W27	Later	1898
2020-W27	Day_+2	4628
2020-W27	Next_Day	35659
2020-W27	Same_Day	31477
2020-W28	Later	782
2020-W28	Day_+2	4041
2020-W28	Next_Day	33177
2020-W28	Same_Day	29453
2020-W29	Later	808
2020-W29	Day_+2	5135
2020-W29	Next_Day	38003
2020-W29	Same_Day	30358
2020-W30	Later	1017
2020-W30	Day_+2	9147
2020-W30	Next_Day	43322
2020-W30	Same_Day	31856
2020-W31	Later	2060
2020-W31	Day_+2	15529
2020-W31	Next_Day	70601
2020-W31	Same_Day	36765
2020-W32	Later	2581
2020-W32	Day_+2	15501
2020-W32	Next_Day	65495
2020-W32	Same_Day	35734
2020-W33	Later	2100
2020-W33	Day_+2	10448
2020-W33	Next_Day	54361
2020-W33	Same_Day	37332
2020-W34	Later	4122
2020-W34	Day_+2	9262
2020-W34	Next_Day	59204
2020-W34	Same_Day	40007
2020-W35	Later	3974
2020-W35	Day_+2	9367
2020-W35	Next_Day	65846
2020-W35	Same_Day	40656
2020-W36	Later	4665
2020-W36	Day_+2	15180
2020-W36	Next_Day	70316
2020-W36	Same_Day	41287
2020-W37	Later	3270
2020-W37	Day_+2	25550
2020-W37	Next_Day	97296
2020-W37	Same_Day	46578
2020-W38	Later	8893
2020-W38	Day_+2	39792
2020-W38	Next_Day	104568
2020-W38	Same_Day	49106
2020-W39	Later	15673
2020-W39	Day_+2	33693
2020-W39	Next_Day	115249
2020-W39	Same_Day	51672
2020-W40	Later	12935
2020-W40	Day_+2	25789
2020-W40	Next_Day	134816
2020-W40	Same_Day	81567
2020-W41	Later	19281
2020-W41	Day_+2	53604
2020-W41	Next_Day	156642
2020-W41	Same_Day	78735
2020-W42	Later	42124
2020-W42	Day_+2	95248
2020-W42	Next_Day	189418
2020-W42	Same_Day	91514
2020-W43	Later	75197
2020-W43	Day_+2	106829
2020-W43	Next_Day	193210
2020-W43	Same_Day	91453
2020-W44	Later	32858
2020-W44	Day_+2	55489
2020-W44	Next_Day	215880
2020-W44	Same_Day	111692
2020-W45	Later	9439
2020-W45	Day_+2	23833
2020-W45	Next_Day	127530
2020-W45	Same_Day	98558
2020-W46	Later	1703
2020-W46	Day_+2	18981
2020-W46	Next_Day	90831
2020-W46	Same_Day	87855
2020-W47	Later	1295
2020-W47	Day_+2	7176
2020-W47	Next_Day	94706
2020-W47	Same_Day	97492
2020-W48	Later	2219
2020-W48	Day_+2	3841
2020-W48	Next_Day	91156
2020-W48	Same_Day	108007
2020-W49	Later	1578
2020-W49	Day_+2	4096
2020-W49	Next_Day	91185
2020-W49	Same_Day	113265
2020-W50	Later	927
2020-W50	Day_+2	3346
2020-W50	Next_Day	100830
2020-W50	Same_Day	129692
2020-W51	Later	3543
2020-W51	Day_+2	5511
2020-W51	Next_Day	119840
2020-W51	Same_Day	142666
2020-W52	Later	2590
2020-W52	Day_+2	3127
2020-W52	Next_Day	80237
2020-W52	Same_Day	121143
2020-W53	Later	1568
2020-W53	Day_+2	3537
2020-W53	Next_Day	62743
2020-W53	Same_Day	114215
2021-W01	Later	2375
2021-W01	Day_+2	11424
2021-W01	Next_Day	126219
2021-W01	Same_Day	167735
2021-W02	Later	5742
2021-W02	Day_+2	11334
2021-W02	Next_Day	124083
2021-W02	Same_Day	164967
2021-W03	Later	3994
2021-W03	Day_+2	5565
2021-W03	Next_Day	134059
2021-W03	Same_Day	167212
2021-W04	Later	2260
2021-W04	Day_+2	7004
2021-W04	Next_Day	160210
2021-W04	Same_Day	183327
2021-W05	Later	1098
2021-W05	Day_+2	7053
2021-W05	Next_Day	149352
2021-W05	Same_Day	189484
2021-W06	Later	1490
2021-W06	Day_+2	3249
2021-W06	Next_Day	116477
2021-W06	Same_Day	176959
2021-W07	Later	834
2021-W07	Day_+2	1821
2021-W07	Next_Day	98794
2021-W07	Same_Day	163130
2021-W08	Later	1397
2021-W08	Day_+2	2369
2021-W08	Next_Day	108726
2021-W08	Same_Day	174384
