# Supplementary material for: One year of laboratory-based COVID-19 surveillance system in Belgium: main indicators and performance of the laboratories (March 2020–21)
Source: Arch Public Health. 2021 Oct 27;79:188. doi: 10.1186/s13690-021-00704-2 (PMC8548266; doi:10.1186/s13690-021-00704-2)
Supplement: Supplementary file 2 — Additional file 2. Turnaround time between test result and reporting. Weekly number of tests with the reporting of the test result to the healthdata.be platform of Sciensano within different timeframes after the date of the test result. [file 13690_2021_704_MOESM2_ESM.xls]

## Sheet: Sheet1
Week	Delay	Count_tests
2020-W19	Later	27180
2020-W19	Day_+2	2580
2020-W19	Next_Day	9654
2020-W19	Same_Day	1980
2020-W20	Later	13484
2020-W20	Day_+2	4213
2020-W20	Next_Day	57803
2020-W20	Same_Day	34307
2020-W21	Later	7658
2020-W21	Day_+2	2261
2020-W21	Next_Day	44932
2020-W21	Same_Day	22318
2020-W22	Later	4832
2020-W22	Day_+2	2582
2020-W22	Next_Day	48589
2020-W22	Same_Day	22206
2020-W23	Later	6271
2020-W23	Day_+2	2746
2020-W23	Next_Day	40877
2020-W23	Same_Day	17786
2020-W24	Later	7240
2020-W24	Day_+2	3743
2020-W24	Next_Day	42329
2020-W24	Same_Day	23768
2020-W25	Later	4271
2020-W25	Day_+2	3923
2020-W25	Next_Day	46214
2020-W25	Same_Day	26479
2020-W26	Later	3967
2020-W26	Day_+2	3303
2020-W26	Next_Day	50747
2020-W26	Same_Day	27307
2020-W27	Later	4262
2020-W27	Day_+2	2242
2020-W27	Next_Day	45814
2020-W27	Same_Day	27521
2020-W28	Later	5869
2020-W28	Day_+2	1766
2020-W28	Next_Day	41893
2020-W28	Same_Day	25003
2020-W29	Later	6701
2020-W29	Day_+2	2428
2020-W29	Next_Day	46210
2020-W29	Same_Day	28679
2020-W30	Later	4069
2020-W30	Day_+2	5228
2020-W30	Next_Day	45587
2020-W30	Same_Day	44995
2020-W31	Later	8990
2020-W31	Day_+2	3805
2020-W31	Next_Day	52170
2020-W31	Same_Day	76949
2020-W32	Later	4368
2020-W32	Day_+2	4933
2020-W32	Next_Day	59357
2020-W32	Same_Day	81736
2020-W33	Later	5743
2020-W33	Day_+2	5147
2020-W33	Next_Day	43878
2020-W33	Same_Day	86923
2020-W34	Later	5385
2020-W34	Day_+2	2807
2020-W34	Next_Day	38592
2020-W34	Same_Day	101904
2020-W35	Later	6408
2020-W35	Day_+2	2729
2020-W35	Next_Day	41629
2020-W35	Same_Day	111138
2020-W36	Later	6395
2020-W36	Day_+2	1785
2020-W36	Next_Day	38479
2020-W36	Same_Day	132565
2020-W37	Later	5598
2020-W37	Day_+2	976
2020-W37	Next_Day	58171
2020-W37	Same_Day	169338
2020-W38	Later	5759
2020-W38	Day_+2	2812
2020-W38	Next_Day	64589
2020-W38	Same_Day	207627
2020-W39	Later	3008
2020-W39	Day_+2	3545
2020-W39	Next_Day	72540
2020-W39	Same_Day	210433
2020-W40	Later	2643
2020-W40	Day_+2	2013
2020-W40	Next_Day	63912
2020-W40	Same_Day	186614
2020-W41	Later	7535
2020-W41	Day_+2	1680
2020-W41	Next_Day	70248
2020-W41	Same_Day	229012
2020-W42	Later	4846
2020-W42	Day_+2	2081
2020-W42	Next_Day	103433
2020-W42	Same_Day	307999
2020-W43	Later	4435
2020-W43	Day_+2	2795
2020-W43	Next_Day	124681
2020-W43	Same_Day	336172
2020-W44	Later	3422
2020-W44	Day_+2	1444
2020-W44	Next_Day	99691
2020-W44	Same_Day	312013
2020-W45	Later	2945
2020-W45	Day_+2	1976
2020-W45	Next_Day	68451
2020-W45	Same_Day	186034
2020-W46	Later	3158
2020-W46	Day_+2	1543
2020-W46	Next_Day	50665
2020-W46	Same_Day	144109
2020-W47	Later	3704
2020-W47	Day_+2	1140
2020-W47	Next_Day	56778
2020-W47	Same_Day	139208
2020-W48	Later	4279
2020-W48	Day_+2	4503
2020-W48	Next_Day	58831
2020-W48	Same_Day	137693
2020-W49	Later	1774
2020-W49	Day_+2	683
2020-W49	Next_Day	55352
2020-W49	Same_Day	152490
2020-W50	Later	1125
2020-W50	Day_+2	1517
2020-W50	Next_Day	65509
2020-W50	Same_Day	167119
2020-W51	Later	1998
2020-W51	Day_+2	1225
2020-W51	Next_Day	72776
2020-W51	Same_Day	196236
2020-W52	Later	606
2020-W52	Day_+2	1307
2020-W52	Next_Day	54815
2020-W52	Same_Day	150659
2020-W53	Later	996
2020-W53	Day_+2	760
2020-W53	Next_Day	50256
2020-W53	Same_Day	130117
2021-W01	Later	2306
2021-W01	Day_+2	1962
2021-W01	Next_Day	83750
2021-W01	Same_Day	219824
2021-W02	Later	5076
2021-W02	Day_+2	2886
2021-W02	Next_Day	89266
2021-W02	Same_Day	208982
2021-W03	Later	2992
2021-W03	Day_+2	2362
2021-W03	Next_Day	90078
2021-W03	Same_Day	215492
2021-W04	Later	7933
2021-W04	Day_+2	2340
2021-W04	Next_Day	100211
2021-W04	Same_Day	242491
2021-W05	Later	4566
2021-W05	Day_+2	4441
2021-W05	Next_Day	100376
2021-W05	Same_Day	237708
2021-W06	Later	5959
2021-W06	Day_+2	2035
2021-W06	Next_Day	81768
2021-W06	Same_Day	208545
2021-W07	Later	1301
2021-W07	Day_+2	1013
2021-W07	Next_Day	63425
2021-W07	Same_Day	198903
2021-W08	Later	2077
2021-W08	Day_+2	2261
2021-W08	Next_Day	71252
2021-W08	Same_Day	211453
