# Supplementary material for: One year of laboratory-based COVID-19 surveillance system in Belgium: main indicators and performance of the laboratories (March 2020–21)
Source: Arch Public Health. 2021 Oct 27;79:188. doi: 10.1186/s13690-021-00704-2 (PMC8548266; doi:10.1186/s13690-021-00704-2)
Supplement: Supplementary file 3 — Additional file 3. Turnaround time between sampling and reporting. Weekly number of tests with the reporting of the test result to the healthdata.be platform of Sciensano within different timeframes after the date of sampling. [file 13690_2021_704_MOESM3_ESM.xls]

## Sheet: Sheet1
Week	Delay	Count_tests
2020-W19	Later	30974
2020-W19	Day_+2	6706
2020-W19	Next_Day	3256
2020-W19	Same_Day	480
2020-W20	Later	31034
2020-W20	Day_+2	52923
2020-W20	Next_Day	21042
2020-W20	Same_Day	5992
2020-W21	Later	20788
2020-W21	Day_+2	27352
2020-W21	Next_Day	24331
2020-W21	Same_Day	5846
2020-W22	Later	10965
2020-W22	Day_+2	33372
2020-W22	Next_Day	28062
2020-W22	Same_Day	7404
2020-W23	Later	12057
2020-W23	Day_+2	23778
2020-W23	Next_Day	25779
2020-W23	Same_Day	7418
2020-W24	Later	12799
2020-W24	Day_+2	27025
2020-W24	Next_Day	30758
2020-W24	Same_Day	8345
2020-W25	Later	11655
2020-W25	Day_+2	28896
2020-W25	Next_Day	33400
2020-W25	Same_Day	8442
2020-W26	Later	11247
2020-W26	Day_+2	31143
2020-W26	Next_Day	35867
2020-W26	Same_Day	7778
2020-W27	Later	9722
2020-W27	Day_+2	27309
2020-W27	Next_Day	35412
2020-W27	Same_Day	8802
2020-W28	Later	10045
2020-W28	Day_+2	22055
2020-W28	Next_Day	35596
2020-W28	Same_Day	7793
2020-W29	Later	10750
2020-W29	Day_+2	23489
2020-W29	Next_Day	41481
2020-W29	Same_Day	9685
2020-W30	Later	9453
2020-W30	Day_+2	26250
2020-W30	Next_Day	54011
2020-W30	Same_Day	12656
2020-W31	Later	13621
2020-W31	Day_+2	36232
2020-W31	Next_Day	74433
2020-W31	Same_Day	19260
2020-W32	Later	8209
2020-W32	Day_+2	34905
2020-W32	Next_Day	83978
2020-W32	Same_Day	24667
2020-W33	Later	9857
2020-W33	Day_+2	21976
2020-W33	Next_Day	80957
2020-W33	Same_Day	30170
2020-W34	Later	9825
2020-W34	Day_+2	19953
2020-W34	Next_Day	85449
2020-W34	Same_Day	34512
2020-W35	Later	11144
2020-W35	Day_+2	21465
2020-W35	Next_Day	90328
2020-W35	Same_Day	39152
2020-W36	Later	11822
2020-W36	Day_+2	23899
2020-W36	Next_Day	106594
2020-W36	Same_Day	36916
2020-W37	Later	14014
2020-W37	Day_+2	47835
2020-W37	Next_Day	125615
2020-W37	Same_Day	46616
2020-W38	Later	23971
2020-W38	Day_+2	63701
2020-W38	Next_Day	140018
2020-W38	Same_Day	53135
2020-W39	Later	30684
2020-W39	Day_+2	54081
2020-W39	Next_Day	154662
2020-W39	Same_Day	50118
2020-W40	Later	19463
2020-W40	Day_+2	46668
2020-W40	Next_Day	142612
2020-W40	Same_Day	46422
2020-W41	Later	31700
2020-W41	Day_+2	72020
2020-W41	Next_Day	161542
2020-W41	Same_Day	43139
2020-W42	Later	61545
2020-W42	Day_+2	121180
2020-W42	Next_Day	189110
2020-W42	Same_Day	46772
2020-W43	Later	100756
2020-W43	Day_+2	130340
2020-W43	Next_Day	191866
2020-W43	Same_Day	44237
2020-W44	Later	41559
2020-W44	Day_+2	78388
2020-W44	Next_Day	241611
2020-W44	Same_Day	54803
2020-W45	Later	17372
2020-W45	Day_+2	38646
2020-W45	Next_Day	148725
2020-W45	Same_Day	54785
2020-W46	Later	7255
2020-W46	Day_+2	26124
2020-W46	Next_Day	120968
2020-W46	Same_Day	45176
2020-W47	Later	5886
2020-W47	Day_+2	21021
2020-W47	Next_Day	120572
2020-W47	Same_Day	53319
2020-W48	Later	9155
2020-W48	Day_+2	15804
2020-W48	Next_Day	122282
2020-W48	Same_Day	58087
2020-W49	Later	4461
2020-W49	Day_+2	10726
2020-W49	Next_Day	130067
2020-W49	Same_Day	65068
2020-W50	Later	3408
2020-W50	Day_+2	10110
2020-W50	Next_Day	150655
2020-W50	Same_Day	70684
2020-W51	Later	6520
2020-W51	Day_+2	13753
2020-W51	Next_Day	174514
2020-W51	Same_Day	76838
2020-W52	Later	4081
2020-W52	Day_+2	6300
2020-W52	Next_Day	128107
2020-W52	Same_Day	68676
2020-W53	Later	3170
2020-W53	Day_+2	6943
2020-W53	Next_Day	105509
2020-W53	Same_Day	66496
2021-W01	Later	6848
2021-W01	Day_+2	22666
2021-W01	Next_Day	183095
2021-W01	Same_Day	95267
2021-W02	Later	14822
2021-W02	Day_+2	22416
2021-W02	Next_Day	180324
2021-W02	Same_Day	88652
2021-W03	Later	8652
2021-W03	Day_+2	17861
2021-W03	Next_Day	196546
2021-W03	Same_Day	87782
2021-W04	Later	11083
2021-W04	Day_+2	23137
2021-W04	Next_Day	223965
2021-W04	Same_Day	94656
2021-W05	Later	8928
2021-W05	Day_+2	24462
2021-W05	Next_Day	211413
2021-W05	Same_Day	102198
2021-W06	Later	8317
2021-W06	Day_+2	10166
2021-W06	Next_Day	181177
2021-W06	Same_Day	98712
2021-W07	Later	2670
2021-W07	Day_+2	6444
2021-W07	Next_Day	152655
2021-W07	Same_Day	102846
2021-W08	Later	4809
2021-W08	Day_+2	9087
2021-W08	Next_Day	165529
2021-W08	Same_Day	107480
